# Supplementary material for: A Bioactive Lipid Nanoparticle Integrating Arachidonic Acid Enables High-Efficiency mRNA Delivery and Potent CAR-Macrophage Engineering
Source: Int J Mol Sci. 2025 Sep 20;26(18):9199. doi: 10.3390/ijms26189199 (PMC12470929; doi:10.3390/ijms26189199)
Supplement: Supplementary file 1 [file ijms-26-09199-s001.zip]

Archive with 1 entries (1 files):
- ijms-3859700-supplementary.pdf
